# Supplementary material for: Single-cell m6A mapping in vivo using picoMeRIP–seq
Source: Nat Biotechnol. Author manuscript; Available in PMC 2024 Apr 17. (PMC10739642; doi:10.1038/s41587-023-01831-7)
Supplement: Supplementary Table 1 [file NIHMS1911563-supplement-Supplementary_Table_1.xlsx]

## Sheet: Mouse liver
Summary of picoMeRIP-seq experiments from mouse liver polyA selected RNAs.
Sample	Biological replicate	Quantity	IP/Input	Sonication cycle	Sequencing reads (number of read pairs)				m6A peak (q value <0.05)
					*Raw read pairs	**Uniquely aligned read pairs	***Uniquely-aligned, after removal of PCR duplicates, after removal of read mates which overlap with ribosomal RNA	****Uniquely-aligned, after removal of PCR duplicates, after removal of read mates which overlap with ribosomal RNA, after removal of read mates which are unpaired	Peak number	Average (mean) peak length (bp)	Percentage (%) of peaks with RRACH motif
Mouse liver polyA-selected RNA	1	10 ng	Input	2.5 x 30 sec	23898927	19041142	9923021	9922522	NA	NA	NA
	1	100 pg	#Input	0.5 x 30 sec	36624976	28813338	14183320	14182742	NA	NA	NA
	1	10 ng	IP	2.5 x 30 sec	22224980	18181389	6014506	6014464	12513	522	97
	2	10 ng	IP	2.5 x 30 sec	16456737	13635711	4555656	4555619	11277	511	97
	1	1 ng	IP	1.5 x 30 sec	39028704	31330497	5183006	5182955	11985	439	97
	2	1 ng	IP	1.5 x 30 sec	40536586	32147263	5777319	5777272	12173	451	97
	1	100 pg	IP	0.5 x 30 sec	32654295	23436880	2612337	2612301	6902	317	96
	2	100 pg	IP	0.5 x 30 sec	32110300	24723241	2484770	2484741	6419	317	96
Note:
* Number of raw read pairs. There is no adapter removal.
** Number of read pairs which are uniquely aligned to the reference genome (by HISAT2, mm10).
*** Number of uniquely-aligned read pairs, after removal of PCR duplicates (by SAMtools), and after removal of read mates which overlap with the annotated ribosomal RNAs (by BEDTools, GENCODE vM23). These read pairs/mates are used for m6A peak calling (by MACS2), and gene transcript abundance estimation (by StringTie).
**** Number of uniquely-aligned read pairs, after removal of PCR duplicates (by SAMtools), after removal of read mates which overlap with the annotated ribosomal RNAs (by BEDTools, GENCODE vM23), and after removal of read mates which are unpaired. These read pairs are used for transcriptome-wide correlation analysis (Pearson's r), and read density pileup visulization (by deepTools, bigWig format,…
# This Input sample (100 pg) was used for m6A peak calling for the 6 IP samples.

## Sheet: Mouse ESC
Summary of picoMeRIP-seq experiments from mouse embryonic stem cells (mESCs).
Sample	Biological replicate	Cell number	IP/Input	Sonication cycle	Sequencing reads (number of read pairs)				m6A peak (q value <0.05)
					*Clean read pairs	**Uniquely aligned read pairs	***Uniquely-aligned, after removal of PCR duplicates, after removal of read mates which overlap with ribosomal RNA	****Uniquely-aligned, after removal of PCR duplicates, after removal of read mates which overlap with ribosomal RNA, after removal of read mates which are unpaired	Peak number	Average (mean) peak length (bp)	Percentage (%) of peaks with RRACH motif
Mouse embyronic stem cells (mESCs)	1	1000	#Input	2.5 x 30 sec	34989515	22023728	2035262	2035140	NA	NA	NA
	2	1000	Input	2.5 x 30 sec	36302394	20661733	1416130	1415888	NA	NA	NA
	1	1000	IP	2.5 x 30 sec	45636203	32501285	7232189	7229864	5823	434	97
	2	1000	IP	2.5 x 30 sec	50876811	35585469	13135681	13131981	10262	564	98
	3	1000	IP	2.5 x 30 sec	35297018	26607172	10946962	10943638	8328	508	98
	1	100	IP	1.5 x 30 sec	61605862	36026825	4926571	4926115	14222	544	98
	2	100	IP	1.5 x 30 sec	36240301	23703695	3401564	3401249	14995	544	98
	3	100	IP	1.5 x 30 sec	28929932	20145668	2823752	2823486	15418	534	98
	1	10	IP	1.0 x 30 sec	22478788	6184048	573886	573842	13477	316	95
	2	10	IP	1.0 x 30 sec	22587270	7468204	481753	481704	20630	270	94
	3	10	IP	1.0 x 30 sec	23325946	6537483	392509	392475	16538	275	95
Note:
* Number of read pairs after removal of sequencing adapters (by Cutadapt).
** Number of read pairs which are uniquely aligned to the reference genome (by HISAT2).
*** Number of uniquely-aligned read pairs, after removal of PCR duplicates (by SAMtools), and after removal of read mates which overlap with the annotated ribosomal RNAs (by BEDTools, GENCODE vM23). These read pairs/mates are used for m6A peak calling (by MACS2), and gene transcript abundance estimation (by StringTie).
**** Number of uniquely-aligned read pairs, after removal of PCR duplicates (by SAMtools), after removal of read mates which overlap with the annotated ribosomal RNAs (by BEDTools, GENCODE vM23), and after removal of read mates which are unpaired. These read pairs are used for transcriptome-wide correlation analysis (Pearson's r), read density pileup visulization (by deepTools, bigWig format, gen…
# This Input sample (1000 cells, replicate 1) was used for m6A peak calling for the 9 IP samples.

## Sheet: Zebrafish zygote
Summary of picoMeRIP-seq experiments from zebrafish zygotes.
Sample	Biological replicate	Zygote number	IP/Input	Sonication cycle	Sequencing reads (number of read pairs)				m6A peak (q value <0.05)
					*Raw read pairs	**Uniquely aligned read pairs	***Uniquely-aligned, after removal of PCR duplicates, after removal of read mates which overlap with ribosomal RNA	****Uniquely-aligned, after removal of PCR duplicates, after removal of read mates which overlap with ribosomal RNA, after removal of read mates which are unpaired	Peak number	Average (mean) peak length (bp)	Percentage (%) of peaks with RRACH motif
Zebrafish zygote	1	10	#Input	4.5 x 30 sec	39503608	18103940	2494334	2480780	NA	NA	NA
	2	10	Input	4.5 x 30 sec	37674241	16947491	2362023	2348714	NA	NA	NA
	1	10	IP	4.5 x 30 sec	23534840	18805324	5366083	5364029	10367	459	98
	2	10	IP	4.5 x 30 sec	18047446	14321235	6820752	6818078	10277	450	98
	3	10	IP	4.5 x 30 sec	21297675	16786903	7443960	7440967	10297	454	98
	1	5	IP	3.5 x 30 sec	34130809	26948461	8268638	8265042	10729	455	98
	2	5	IP	3.5 x 30 sec	24776319	19562807	7523891	7520913	10461	454	98
	3	5	IP	3.5 x 30 sec	21369210	16947000	7091099	7088305	10571	460	98
	1	1	IP	2.5 x 30 sec	17507468	11195184	196058	195976	2514	318	95
	2	1	IP	2.5 x 30 sec	21918314	16104516	284637	284497	3826	347	97
	3	1	IP	2.5 x 30 sec	26788324	19084436	341441	341258	3790	346	96
	4	1	IP	2.5 x 30 sec	35884371	26819680	536333	536062	5775	387	97
	5	1	IP	2.5 x 30 sec	35887430	23835090	641926	641234	5272	379	97
Note:
* Number of raw read pairs. There is no adapter removal.
** Number of read pairs which are uniquely aligned to the reference genome (by HISAT2)
*** Number of uniquely-aligned read pairs, after removal of PCR duplicates (by SAMtools), and after removal of read mates which overlap with the annotated ribosomal RNAs (by BEDTools, Ensembl v100). These read pairs/mates are used for m6A peak calling by (MACS2), and gene transcript abundance estimation (by StringTie).
**** Number of uniquely-aligned read pairs, after removal of PCR duplicates (by SAMtools), after removal of read mates which overlap with the annotated ribosomal RNAs (by BEDTools, Ensembl v100), and after removal of read mates which are unpaired. These read pairs are used for transcriptome-wide correlation analysis (Pearson's r) and read density pileup visulization (bigWig, genome broswer snapsh…
# This Input sample (10 zygotes, replicate 1) was used for m6A peak calling for the 11 IP samples.

## Sheet: Mouse oocyte, embryo
Summary of picoMeRIP-seq experiments from mouse oocytes and early embryos.
Sample	Biological replicate	Oocyte/embryo number	IP/Input	Sonication cycle	Sequencing reads (number of read pairs)				m6A peak (q value <0.05)
					*Clean/Raw read pairs	**Uniquely aligned read pairs	***Uniquely-aligned, after removal of PCR duplicates, after removal of read mates which overlap with ribosomal RNA	****Uniquely-aligned, after removal of PCR duplicates, after removal of read mates which overlap with ribosomal RNA, after removal of read mates which are unpaired	Peak number	Average (mean) peak length (bp)	Percentage (%) of peaks with RRACH motif
GV oocyte	1	49	Input	2.5 x 30 sec	13940666	11534472	8081463	8079576	NA	NA	NA
	1	1	IP	2.0 x 30 sec	34622391	24454511	5093050	5092602	13735	568	99
	2	1		2.0 x 30 sec	34869539	25344670	4831119	4830577	12940	566	99
MII oocyte	1	100	Input	2.5 x 30 sec	63156733	49730961	21955926	21952837	NA	NA	NA
	1	1	IP	2.0 x 30 sec	30405493	20633728	3452203	3451530	10354	446	97
	2	1		2.0 x 30 sec	25698143	16384293	1986636	1986302	9457	420	97
Zygote	1	100	Input	2.5 x 30 sec	14717358	11796400	8187579	8185397	NA	NA	NA
	1	1	IP	2.0 x 30 sec	42914068	25161717	2425071	2424650	9946	435	97
	2	1		2.0 x 30 sec	34101924	15830674	2204986	2204580	8749	401	97
2-cell	1	100	Input	2.5 x 30 sec	12221379	8486166	4616710	4616145	NA	NA	NA
	1	1	IP	2.0 x 30 sec	29538517	15262661	1162260	1162163	13230	373	96
	2	1		2.0 x 30 sec	29048865	9914904	1135593	1135526	12555	425	97
8-cell	1	100	Input	2.5 x 30 sec	17389588	12409834	5827766	5826682	NA	NA	NA
	1	1	IP	2.0 x 30 sec	29544721	14669421	1597724	1597647	15884	407	96
	2	1		2.0 x 30 sec	27797505	17012734	1116062	1115987	14526	381	96
Blastocyst	1	9	Input	2.5 x 30 sec	25090465	11460257	3309215	3309013	NA	NA	NA
	1	1	IP	2.0 x 30 sec	29930676	20112555	2338619	2338372	16618	528	96
	2	1		2.0 x 30 sec	30552870	11987856	2055219	2055019	16813	493	96
Note:
* Number of read pairs after removal of sequencing adapters (by Cutadapt); For MII oocyte Input sample, this is the number of raw read paris without adapter removal.
** Number of read pairs which are uniquely aligned to the reference genome (by HISAT2)
*** Number of uniquely-aligned read pairs, after removal of PCR duplicates (by SAMtools), and after removal of read mates which overlap with the annotated ribosomal RNAs (by BEDTools, GENCODE vM23). These read pairs/mates are used for m6A peak calling (by MACS2), and gene transcript abundance estimation (by StringTie).
**** Number of uniquely-aligned read pairs, after removal of PCR duplicates (by SAMtools), after removal of read mates which overlap with the annotated ribosomal RNAs (by BEDTools, GENCODE vM23), and after removal of read mates which are unpaired. These read pairs are used for transcriptome-wide correlation analysis (Pearson's r), read density pileup visulization (bigWig, genome broswer snapshot)…

## Sheet: Mouse liver, ESC, spike-in
Summary of picoMeRIP-seq experiments from polyA selected RNAs of mouse liver and embryonic stem cells (mESCs), as well as spike-in control RNAs.
WT mESC: wild type mESC; KO mESC: Mettl3 knock-out mESC; GLuc: Gaussia luciferase, m6A modifided RNA control; CLuc: Cypridina luciferase, m6A free RNA control.
Sample	Biological replicate	Quantity	IP/Input	Sonication cycle	Sequencing reads (number of read pairs)					m6A peak (q value <0.05)
					*Clean read pairs	**Uniquely aligned read pairs	***Uniquely-aligned, after removal of PCR duplicates, after removal of read mates which overlap with ribosomal RNA, after removal of read mates which are unpaired	Read pairs mapped to Cluc (negative control, unmodified)	Read pairs mapped to Gluc (positive control, m6A modified)	Peak number	Average (mean) peak length (bp)	Percentage (%) of peaks with RRACH motif
Mouse liver mRNA; Spike-in RNA GLuc:CLuc	1	12 ng; 0.001 fmol:0.001 fmol	Input	2.5 x 30 sec	40804020	31494590	17775870	17	8	NA	NA	NA
	1	12 ng; 0.001 fmol:0.001 fmol	IP	2.5 x 30 sec	39462278	33706571	17881548	2	373	18239	705	98
Mouse liver mRNA; WT mESC mRNA; Spike-in RNA GLuc:CLuc	1	6 ng; 6 ng; 0.001 fmol:0.001 fmol	Input	2.5 x 30 sec	42850674	33368035	21192575	31	23	NA	NA	NA
	1	6 ng; 6 ng; 0.001 fmol:0.001 fmol	IP	2.5 x 30 sec	45812471	38651426	24529610	9	401	23856	785	98
Mouse liver mRNA; KO mESC mRNA; Spike-in RNA GLuc:CLuc	1	6 ng; 6 ng; 0.001 fmol:0.001 fmol	Input	2.5 x 30 sec	29430260	23108061	15534770	24	8	NA	NA	NA
	1	6 ng; 6 ng; 0.001 fmol:0.001 fmol	IP	2.5 x 30 sec	45958222	37745437	19850230	13	500	17585	627	97
Note:
* Number of read pairs after removal of sequencing adapters (by Cutadapt).
** Number of read pairs which are uniquely aligned to the reference genome (by HISAT2).
*** Number of uniquely-aligned read pairs, after removal of PCR duplicates (by SAMtools), after removal of read mates which overlap with the annotated ribosomal RNAs (by BEDTools, GENCODE vM23), and after removal of read mates which are unpaired. These read pairs are used for m6A peak calling.

## Sheet: Mouse tissue Liu et al
Summary of MeRIP-seq experiments in mouse tissues from the previous study (Liu et al, Molecular Cell, 2020).
#Sample	#Access number (GSA)	Biological replicate	IP/Input	Sequencing reads (number of read pairs)				m6A peak (q value <0.05)
				*Clean read pairs	**Uniquely aligned read pairs	***Uniquely-aligned, after removal of PCR duplicates, after removal of read mates which overlap with ribosomal RNA	****Uniquely-aligned, after removal of PCR duplicates, after removal of read mates which overlap with ribosomal RNA, after removal of read mates which are unpaired	Peak number	Average (mean) peak length (bp)	Percentage (%) of peaks with RRACH motif
Liver	CRR055573	1	Input	58232767	12959582	970791	970696	NA	NA	NA
	CRR055574	1	IP	43057117	16227180	2094173	2093788	5569	450	98
	CRR055589	2	Input	70592560	16745343	929924	929702	NA	NA	NA
	CRR055590	2	IP	56176162	22205751	1647154	1647086	7093	482	98
Brainstem	CRR055579	1	Input	68242847	18336751	1269953	1269411
	CRR055580	1	IP	57153206	27513422	4184604	4184471
	CRR055595	2	Input	66035198	18521899	1543765	1543398
	CRR055596	2	IP	63656158	31361779	4473527	4473431
Cerebellum	CRR055577	1	Input	67538622	19214556	1301301	1300601
	CRR055578	1	IP	72157549	34112112	4863050	4862914
	CRR055593	2	Input	68079571	20212688	2247409	2246541
	CRR055594	2	IP	66423269	34123868	5254323	5254178
Cerebrum	CRR055575	1	Input	55880550	12779792	1548012	1547823
	CRR055576	1	IP	66761583	30132311	6078535	6078381
	CRR055591	2	Input	69806328	19750320	2276906	2276534
	CRR055592	2	IP	74734659	37468794	6510589	6510405
Hypothalamus	CRR055581	1	Input	67693539	14669449	1169887	1169551
	CRR055582	1	IP	75302063	30014399	5259042	5258903
	CRR055597	2	Input	70182222	19413384	1519243	1518934
	CRR055598	2	IP	58049020	29037738	5298793	5298650
Heart	CRR055567	1	Input	70764899	19215530	992971	992399
	CRR055568	1	IP	64082350	26478614	3119782	3119634
	CRR055583	2	Input	52532602	17964414	1277203	1276582
	CRR055584	2	IP	56583440	28009073	4074615	4074476
Lung	CRR055571	1	Input	50287058	10946032	1567373	1566971
	CRR055572	1	IP	62837835	25611560	4681617	4681535
	CRR055587	2	Input	67939145	18906192	2047660	2046743
	CRR055588	2	IP	64414929	30929794	5115407	5115287
Spleen	CRR055569	1	Input	86067818	16043222	1015521	1014780
	CRR055570	1	IP	67027323	24742806	3200799	3200676
	CRR055585	2	Input	63556202	17099241	1816489	1815189
	CRR055586	2	IP	56903391	26571561	3829056	3828919
Note:
* Number of read pairs after removal of sequencing adapters (by Cutadapt).
** Number of read pairs which are uniquely aligned to the reference genome (by HISAT2).
*** Number of uniquely-aligned read pairs, after removal of PCR duplicates (by SAMtools), and after removal of read mates which overlap with the annotated ribosomal RNAs (by BEDTools, GENCODE vM23). These read pairs/mates are used for m6A peak calling (by MACS2), and gene transcript abundance estimation (by StringTie).
**** Number of uniquely-aligned read pairs, after removal of PCR duplicates (by SAMtools), after removal of read mates which overlap with the annotated ribosomal RNAs (by BEDTools, GENCODE vM23), and after removal of read mates which are unpaired. These read pairs are used for read density pileup visulization (by deepTools, bigWig format, genome broswer snapshot), and retrotransposon analysis.
# These datasets/samples are from the study Liu, J., et al. (2020). "Landscape and Regulation of m(6)A and m(6)Am Methylome across Human and Mouse Tissues." Mol Cell 77(2): 426-440 e426. Genome Sequence Archive in BIG Data Center, Beijing Institute of Genomics (BIG), Chinese Academy of Sciences, under accession number CRA001962 (publicly accessible at http://bigd.big.ac.cn/gsa). The accession num…
